# Supplementary material for: Sigma-1 Receptor Is Critical for Mitochondrial Activity and Unfolded Protein Response in Larval Zebrafish
Source: Int J Mol Sci. 2021 Oct 13;22(20):11049. doi: 10.3390/ijms222011049 (PMC8537383; doi:10.3390/ijms222011049)
Supplement: Supplementary file 1 [file ijms-22-11049-s001.zip]

Archive with 1 entries (1 files):
- ijms-1400528-supplementary.pdf
